# Supplementary material for: Experimental production of K-rich metasomes through sediment recycling at the slab-mantle interface in the fore-arc
Source: Sci Rep. 2023 Nov 10;13:19608. doi: 10.1038/s41598-023-46367-7 (PMC10638307; doi:10.1038/s41598-023-46367-7)
Supplement: Supplementary file 2 — Supplementary Information 2. [file 41598_2023_46367_MOESM2_ESM.xlsx]

## Sheet: Sheet1
	Supplementary Data File II: Experimental production of K-rich metasomes through sediment recycling at the slab-mantle interface in the fore-arc
	Fatma Gülmez, Dejan Prelević, Michael W. Förster, Stephan Buhre, Jennifer Günther

## Sheet: Spinel
EMP analysis of spinel minerals recalculated based on 4 oxygen atoms per formula
P [Kbar]	T [°C]	#	Mantle Lithology	Detail	SiO2	TiO2	Al2O3	Cr2O3	FeO	Fe2O3	MnO	MgO	CaO	Na2O	K2O	NiO	Total		Si	Ti	Al	Cr	Fe(II)	Mn	Mg	Ca	Na	K	Ni		Mg#	Cr#
20	850	E10	Harzburgite	Mantle Portion	0.3805	0.2472	36.99	30.25	11.89	0	0.1136	18.5	0	0	0.0001	0.3195	98.8217		0.0108505	0.00530194	1.24311	0.68197	0.283517	0.00274354	0.786487	0	0	1.81875e-06	0.00732861		73.5031	35.4255
20	850	E10	Harzburgite	Mantle Portion	0.3223	0.4559	25.8	42.25	16.83	0	0.2288	14.61	0.0254	0	0.0121	0.2119	100.959		0.00967183	0.0102899	0.912427	1.00235	0.422314	0.00581491	0.653617	0.00081659	0	0.000231586	0.00511488		60.749	52.3482
20	850	E10	Harzburgite	Mantle Portion	0.369	0.3656	24.92	43.59	14.2	0	0.1438	16.24	0.0567	0.0346	0.0118	0.2224	100.342		0.0110546	0.00823784	0.879819	1.0324	0.355719	0.00364849	0.725314	0.00181979	0.00100478	0.000225463	0.00535927		67.0945	53.9896
20	800	E15	Harzburgite	Mantle Portion	0.6882	0.7689	6.74	34.9	16.86	0	0.1883	14.69	9.19	0.0058	0.0002	0.1672	84.2334		0.0269941	0.0226838	0.311562	1.08224	0.552987	0.00625523	0.859015	0.386181	0.000220526	5.00337e-06	0.00527529		60.8367	77.6467
20	800	E15	Harzburgite	Reaction Zone	0.3408	0.1617	62.3	5.56	8.78	0	0.049	22.77	0.1514	0.0092	0	0.2759	100.553		0.0085536	0.00305247	1.84276	0.110324	0.184267	0.00104156	0.851996	0.00407096	0.000223829	0	0.00557002		82.2181	5.64871
20	800	E15	Lherzolite	Mantle Portion	0.2984	0.3194	62.57	5.22	9.05	0	0.0931	22.86	0.0353	0	0	0.2814	100.841		0.00746624	0.00601076	1.84501	0.103257	0.189345	0.00197284	0.852715	0.000946236	0	0	0.00566347		81.8297	5.29992
20	800	E15	Lherzolite	Mantle Portion	0.3242	0.1383	61.93	5.64	8.84	0	0.1394	22.54	0.0218	0	0.0031	0.3838	100.033		0.00818332	0.00262561	1.84225	0.112549	0.186583	0.00298001	0.848194	0.000589515	0	4.99065e-05	0.00779251		81.9688	5.75757
20	800	E15	Harzburgite	Mantle Portion	0.2908	0.3656	28.73	40.27	12.78	0	0.102	17.54	0.003	0.0335	0	0.3285	100.653		0.00849698	0.00803467	0.989318	0.930244	0.312251	0.00252411	0.764055	9.39103e-05	0.000948841	0	0.00772078		70.9886	48.4613
20	800	E15	Lherzolite	Mantle Portion	0.2724	0.1203	63.65	3.78	9.06	0	0.0759	22.22	0.0411	0.0074	0	0.3605	99.824		0.00686003	0.00227864	1.88907	0.0752585	0.190788	0.00161882	0.834234	0.00110888	0.000180646	0	0.00730264		81.387	3.83126
20	800	E15	Harzburgite	Mantle Portion	0.3171	0.9433	9.74	54.61	23.29	0	0.1775	9.93	0.0387	0.0739	0.0272	0.2204	99.5379		0.0106796	0.0238947	0.386589	1.45404	0.655894	0.00506288	0.49858	0.00139635	0.00241259	0.000584263	0.00597074		43.1868	78.997
20	800	E15	Harzburgite	Mantle Portion	0.5072	0.6942	31.95	29.56	16.43	0	0.1804	17.83	1.0169	0.1022	0.0193	0.4048	98.8569		0.0149626	0.0154029	1.11078	0.689408	0.405292	0.00450715	0.784158	0.0321386	0.00292251	0.000363131	0.00960558		65.9261	38.2965
20	800	E17	Harzburgite	Mantle Portion	0.3171	0.2661	29.38	40.93	11.68	0	0.1434	18.3	0.0238	0	0	0.2248	101.385		0.00913274	0.00576423	0.99721	0.931947	0.281288	0.00349778	0.785743	0.000734351	0	0	0.00520783		73.6383	48.3085
20	1250	E21	Lherzolite	Pre-Synthesized	0.1568	0.1045	64.82	2.21	8.56	0	0.0722	22.97	0.0322	0.0428	0	0.2832	99.2518		0.00393367	0.00197179	1.91642	0.0438318	0.179568	0.00153401	0.859088	0.000865425	0.00104082	0	0.0057148		82.7115	2.23603
20	1250	E21	Lherzolite	Pre-Synthesized	0.2187	0.1857	63.68	4.22	8.74	0	0.0721	22.84	0.0339	0	0	0.295	100.285		0.00546802	0.00349209	1.87635	0.0834139	0.182724	0.00152671	0.851338	0.000908036	0	0	0.00593279		82.3295	4.25632
20	1250	E21	Lherzolite	Pre-Synthesized	0.1979	0.0809	63.82	3.56	8.32	0	0.0996	22.78	0.0353	0.0058	0	0.3398	99.2393		0.0049825	0.00153194	1.8936	0.0708592	0.175157	0.00212373	0.855027	0.000952134	0.000141549	0	0.00688146		82.9975	3.60706
20	1250	E21	Harzburgite	Pre-Synthesized	0.5768	0.0195	19.29	50.51	13.63	0	0.1017	16.11	0.0124	0	0	0.2733	100.524		0.0176237	0.000448124	0.694599	1.2201	0.348234	0.00263167	0.733825	0.000405897	0	0	0.00671688		67.8175	63.7227

## Sheet: Olivine
EMP analysis of olivine minerals recalculated based on 4 oxygen atoms per formula
P [Kbar]	T [°C]	#	Mantle Lithology	Detail	SiO2	TiO2	Al2O3	Cr2O3	FeO	MnO	MgO	CaO	Na2O	K2O	NiO	Total		Si	Ti	Al	Cr	Fe	Mn	Mg	Ca	Na	K	Ni		Fo (Mg)	Fa (Fe)
20	850	E10	Lherzolite	Mantle Portion	40.85	0.0081	0.0386	0.0683	9.51	0.1628	49.66	0.2141	0.0304	0.0087	0.2745	101.143		0.99349	0.000148166	0.00110634	0.00131322	0.193399	0.00335324	1.80054	0.00557841	0.00143335	0.000269898	0.00536989		90.149	9.6561
20	850	E10	Lherzolite	Mantle Portion	40.27	0	0.4464	0.4613	8.69	0.0884	49.56	0.1866	0.0192	0.0218	0.3602	100.135		0.984448	0	0.0128607	0.00891538	0.177637	0.00183022	1.80621	0.00488703	0.000909957	0.000679793	0.00708282		90.9619	8.92398
20	850	E10	Lherzolite	Mantle Portion	40.42	0.005	0.4854	0.4545	8.61	0.0587	49.63	0.1648	0.0321	0.031	0.3207	100.361		0.986043	9.17405e-05	0.013955	0.00876553	0.175633	0.00121276	1.80496	0.00430704	0.00151814	0.000964651	0.00629288		91.0766	8.84303
20	850	E10	Lherzolite	Mantle Portion	40.74	0.0047	0.0671	0.0208	9.88	0.1109	49.18	0.2102	0.0211	0.003	0.4589	100.897		0.994138	8.62612e-05	0.00192965	0.000401267	0.201598	0.0022919	1.78912	0.00549516	0.000998197	9.33804e-05	0.0090073		89.7698	10.0874
20	850	E10	Lherzolite	Mantle Portion	40.67	0.0101	0.1449	0.0542	9.67	0.1638	49.1	0.2096	0	0.0124	0.2694	100.606		0.994689	0.000185792	0.00417649	0.00104799	0.197762	0.00339286	1.79027	0.00549195	0	0.000386851	0.00529983		89.899	9.90335
20	800	E17	Harzburgite	Reaction Zone	40.58	0	0.0261	0.2051	9.18	0.1073	50.33	0.0301	0.0064	0.0052	0.4373	100.968		0.985892	0	0.000747287	0.00393938	0.186493	0.00220778	1.82293	0.00078344	0.000301443	0.00016115	0.0085457		90.6195	9.26716
20	800	E17	Harzburgite	Reaction Zone	40.82	0.0009	0.0515	0.1633	9.17	0.117	50.17	0.1674	0.0076	0.01	0.4745	101.237		0.989203	1.64039e-05	0.00147079	0.00312855	0.185817	0.00240125	1.81251	0.004346	0.000357055	0.000309116	0.00924911		90.5925	9.26731
20	800	E15	Harzburgite	Reaction Zone	40.58	0.0401	0.1022	0.0646	9.43	0.1018	49.88	0.3005	0.0326	0.0084	0.2012	100.827		0.987758	0.000734133	0.0029317	0.00124313	0.191935	0.00209858	1.81005	0.00783619	0.00153838	0.000260811	0.00393929		90.3181	9.53989
20	800	E15	Harzburgite	Mantle Portion	40.85	0.0015	0.0693	0.1442	8.29	0.024	50.63	0.2182	0.0356	0.0043	0.4188	100.89		0.990086	2.73441e-05	0.00197945	0.00276307	0.168011	0.000492641	1.82942	0.00566575	0.00167278	0.000132941	0.00816467		91.5661	8.38551
20	800	E17	Harzburgite	Mantle Portion	41.19	0.0296	0.0629	0.1827	8.45	0.0982	50.27	0.1389	0.0143	0	0.4556	100.917		0.996288	0.000538489	0.00179297	0.00349363	0.170904	0.00201161	1.8127	0.00359929	0.00067056	0	0.00886396		91.2916	8.59153
20	800	E17	Harzburgite	Mantle Portion	40.98	0.0191	0.0628	0.2355	8.87	0.0902	50.6	0.1692	0.0356	0.0055	0.2759	101.503		0.988965	0.000346684	0.00178607	0.00449309	0.178993	0.00184355	1.82047	0.00437453	0.00166559	0.000169309	0.00535565		90.9641	8.92428
20	800	E17	Harzburgite	Mantle Portion	40.99	0.009	0.1272	0.1317	8.75	0.0942	50.59	0.1418	0.0022	0	0.4392	101.381		0.989506	0.000163409	0.00361874	0.00251346	0.176625	0.00192588	1.82067	0.00366723	0.000102961	0	0.00852813		91.069	8.81853
20	800	E17	Harzburgite	Mantle Portion	40.82	0.0009	0.0515	0.1633	9.17	0.117	50.17	0.1674	0.0076	0.01	0.4745	101.237		0.989203	1.64039e-05	0.00147079	0.00312855	0.185817	0.00240125	1.81251	0.004346	0.000357055	0.000309116	0.00924911		90.5925	9.26731
20	800	E17	Harzburgite	Mantle Portion	41.06	0	0.0849	0.1795	8.76	0.1053	50.63	0.1672	0.0371	0	0.3829	101.476		0.989992	0	0.00241241	0.00342154	0.176612	0.0021502	1.81989	0.00431888	0.00173418	0	0.0074259		91.0559	8.81749
20	800	E15	Lherzolite	Reaction Zone	40.36	0.0117	0.0745	0.0581	10.11	0.1397	49.51	0.2491	0.0293	0.0054	0.2362	101.022		0.985535	0.000214881	0.00214391	0.00112161	0.206431	0.00288906	1.80235	0.00651653	0.00138707	0.000168199	0.00463929		89.5947	10.2286
20	800	E15	Lherzolite	Reaction Zone	40.55	0.0176	0.0939	0.0154	10.34	0.1242	49.86	0.1748	0	0.0018	0.244	101.505		0.984349	0.000321338	0.0026863	0.000295545	0.209885	0.0025534	1.80441	0.00454592	0	5.57365e-05	0.0047643		89.4668	10.3832
20	800	E15	Lherzolite	Pre-Synthesized	40.69	0.0384	0.0911	0.051	10.27	0.1224	49.89	0.2016	0.006	0.0054	0.266	101.856		0.985428	0.000699456	0.00260008	0.000976456	0.207975	0.00251048	1.80126	0.00523058	0.000281707	0.000166817	0.00518168		89.5372	10.3112
20	800	E15	Lherzolite	Pre-Synthesized	40.48	0.0256	0.1145	0.0698	10.09	0.1034	49.45	0.1941	0	0	0.346	100.887		0.987223	0.000469577	0.00329087	0.00134578	0.205764	0.00213567	1.7979	0.00507133	0	0	0.00678738		89.6351	10.2326
20	800	E15	Lherzolite	Pre-Synthesized	40.34	0.0036	0.0759	0.0823	10.32	0.1274	49.78	0.1981	0	0.0103	0.3034	101.429		0.981925	6.59078e-05	0.00217728	0.00158375	0.210051	0.00262634	1.80643	0.00516593	0	0.000319807	0.00594031		89.4668	10.3766
20	1250	E21	Harzburgite	Pre-Synthesized	40.54	0.0106	0.0257	0.219	8.92	0.1147	49.92	0.129	0.0282	0	0.4644	100.371		0.989277	0.00019455	0.00073909	0.00422496	0.182013	0.00237048	1.81607	0.00337245	0.00133411	0	0.00911543		90.7829	9.08325
20	1250	E21	Harzburgite	Pre-Synthesized	40.64	0	0.0154	0.1889	8.75	0.126	49.82	0.101	0.0541	0.0178	0.4183	100.131		0.99282	0	0.000443371	0.00364833	0.178743	0.00260691	1.81445	0.00264338	0.00256226	0.000554684	0.0082197		90.9134	8.94408
20	1250	E21	Harzburgite	Pre-Synthesized	40.68	0.0172	0.0238	0.164	8.93	0.0982	50.23	0.1668	0.0076	0	0.482	100.799		0.988396	0.000314319	0.000681486	0.00315021	0.181428	0.00202069	1.81944	0.00434178	0.000357991	0	0.00941994		90.8408	9.03872
20	1250	E21	Lherzolite	Pre-Synthesized	40.2	0.0298	0.2687	0.0945	9.86	0.0825	49.47	0.1501	0.0388	0	0.311	100.505		0.98321	0.000548187	0.00774494	0.00182725	0.201651	0.00170889	1.80379	0.00393299	0.00183976	0	0.00611831		89.8682	10.027
20	1250	E21	Lherzolite	Pre-Synthesized	40.41	0.0081	0.0209	0.0232	9.93	0.1017	49.33	0.1369	0	0	0.2493	100.21		0.990591	0.000149342	0.000603784	0.000449612	0.203544	0.00211137	1.80277	0.00359526	0	0	0.00491563		89.7604	10.1164
20	1250	E21	Lherzolite	Pre-Synthesized	40.51	0.0116	0.0433	0.0694	9.55	0.1442	49.35	0.152	0	0	0.1579	99.9884		0.993101	0.000213885	0.00125098	0.00134504	0.195766	0.00299388	1.80361	0.00399205	0	0	0.00311361		90.0738	9.75726

## Sheet: Orthopyroxene
EMP analysis of orthopyroxene minerals recalculated based on 6 oxygen atoms per formula
P [Kbar]	T [°C]	#	Mantle Lithology	Detail	Code	SiO2	TiO2	Al2O3	Cr2O3	FeO	MnO	MgO	CaO	Na2O	K2O	NiO	Total		Si	Ti	Al	Cr	Fe	Mn	Mg	Ca	Na	K	Ni		Mg#	Wo (Ca)	En (Mg)	Fs (Fe)
20	850	E10	Lherzolite	Mantle Portion	Opx-m	53.58	0.1238	6.74	0.2977	6.21	0.1572	31.63	1.58	0.1582	0	0.0955	100.594		1.8474	0.00321049	0.273873	0.00811489	0.179042	0.0045904	1.62586	0.0583631	0.0105748	0	0.00264858		90.0803	0.031323	0.872587	0.0960902
20	850	E10	Lherzolite	Mantle Portion	Opx-m	56.31	0.0645	2.7	0.1028	5.88	0.1032	32.94	1.9	0.2439	0	0.0954	100.56		1.94092	0.00167214	0.109677	0.0028013	0.169474	0.00301259	1.69266	0.0701612	0.0162983	0	0.00264497		90.899	0.0363098	0.875984	0.0877058
20	850	E10	Lherzolite	Reaction Zone	Opx-m	55.15	0.123	5.61	0.1704	6.11	0.1664	31.98	1.73	0.1583	0.0217	0.0744	101.453		1.88428	0.00316079	0.225887	0.00460271	0.17456	0.00481494	1.62893	0.0633238	0.0104855	0.000945732	0.00204467		90.321	0.0339208	0.872573	0.0935067
20	850	E10	Lherzolite	Reaction Zone	Opx-m	54.24	0.1208	6.75	0.2763	5.99	0.1904	30.44	2.35	0.1983	0.0475	0.0997	100.875		1.86721	0.00312774	0.273846	0.00751966	0.172426	0.00555109	1.56222	0.0866687	0.0132344	0.00208581	0.0027607		90.0599	0.0475858	0.857743	0.0946711
20	850	E10	Lherzolite	Reaction Zone	Opx-m	54.36	0.098	6.74	0.2134	6.08	0.1081	31.06	1.93	0.2068	0.016	0.1491	101.097		1.86469	0.0025284	0.272469	0.00578717	0.174395	0.00314045	1.58838	0.0709262	0.0137526	0.000700094	0.00411392		90.1068	0.0386793	0.866215	0.0951056
20	850	E10	Lherzolite	Reaction Zone	Opx-m	55.38	0.1295	5.86	0.1773	6.17	0.1697	31.35	1.88	0.1941	0.1223	0.0852	101.593		1.88889	0.00332212	0.235549	0.00478087	0.175971	0.00490201	1.5941	0.0686962	0.0128347	0.00532094	0.00233746		90.0585	0.0373599	0.866939	0.0957006
20	850	E10	Lherzolite	Reaction Zone	Opx-m	54.97	0.1277	5.55	0.2222	5.98	0.0857	32.25	1.83	0.1821	0.0312	0.1948	101.569		1.87747	0.00328043	0.223394	0.00599981	0.170786	0.00247895	1.64211	0.0669609	0.0120578	0.00135929	0.00535166		90.5794	0.0356202	0.873529	0.0908505
20	850	E10	Lherzolite	Reaction Zone	Opx-m	54.64	0.1668	6.6	0.2296	6.05	0.1764	31.85	1.74	0.2124	0.0024	0.1393	101.942		1.85908	0.00426851	0.264644	0.00617597	0.172126	0.00508307	1.61556	0.0634249	0.0140104	0.000104162	0.00381233		90.3716	0.0342632	0.872751	0.0929854
20	850	E10	Harzburgite	Reaction Zone	Opx-m	56.95	0.0642	2.34	0.8518	4.95	0.09	32.89	2.28	0.2691	0.0178	0.1401	100.994		1.95013	0.00165347	0.0944312	0.0230596	0.141735	0.00261006	1.67903	0.0836424	0.0178645	0.000777497	0.00385886		92.2156	0.0439204	0.881655	0.0744249
20	850	E10	Harzburgite	Reaction Zone	Opx-m	57.84	0.037	0.9468	0.2571	4.76	0.0643	33.93	1.73	0.2115	0.0104	0.0508	100.048		1.98947	0.0009572	0.0383794	0.00699127	0.136905	0.00187309	1.73987	0.0637496	0.0141035	0.000456301	0.00140548		92.7053	0.0328516	0.896598	0.0705503
20	850	E10	Harzburgite	Reaction Zone	Opx-m	58.28	0.014	0.7533	0.2075	4.94	0.1127	34.09	1.82	0.2315	0.019	0.0877	100.716		1.99289	0.000360067	0.0303572	0.00560953	0.141252	0.00326382	1.73786	0.0666741	0.015347	0.000828755	0.00241221		92.4831	0.0342658	0.893141	0.0725936
20	850	E10	Harzburgite	Reaction Zone	Opx-m	57.05	0.0427	2.02	0.6966	5.11	0.1043	33.19	1.84	0.251	0	0.1112	100.558		1.95928	0.00110296	0.0817567	0.0189134	0.146746	0.00303365	1.69931	0.0676989	0.0167118	0	0.00307183		92.0509	0.0353748	0.887946	0.0766793
20	850	E10	Harzburgite	Reaction Zone	Opx-m	57.13	0.0603	2.21	0.702	5.18	0.0816	33.23	1.83	0.2686	0.0007	0.1009	100.891		1.95502	0.00155202	0.0891272	0.018992	0.148225	0.00236492	1.69529	0.0670905	0.0178198	3.05559e-05	0.00277735		91.9596	0.0351148	0.887305	0.0775802
20	850	E10	Harzburgite	Reaction Zone	Opx-m	55.68	0.1077	3.77	0.8866	5.27	0.1178	32.44	1.76	0.2667	0.0124	0.0701	100.452		1.91653	0.0027882	0.152928	0.0241262	0.151681	0.00343401	1.66465	0.064901	0.0177971	0.000544437	0.00194082		91.649	0.0344992	0.884872	0.0806285
20	850	E33	Harzburgite	Mantle Portion	Opx-m	56.89	0.0116	1.574	0.7999	5.14	0.0798	34.09	1.3424	0.3	0.0025	0.1217	100.412		1.9556	0.000299913	0.0637646	0.0217383	0.147745	0.0023232	1.74702	0.0494366	0.0199928	0.000109621	0.00336501		92.2025	0.0254278	0.89858	0.0759925
20	850	E33	Harzburgite	Mantle Portion	Opx-m	57.14	0.0067	1.2952	0.6041	5.3	0.1172	34.67	1.2801	0.199	0.019	0.1128	100.935		1.95706	0.000172596	0.0522795	0.0163575	0.15179	0.00339962	1.77028	0.046971	0.0132137	0.000830093	0.0031076		92.1028	0.0238547	0.899057	0.0770881
20	850	E33	Harzburgite	Reaction Zone	Opx-m	57.75	0.0133	0.5761	0.1079	4.09	0.1481	35.83	1.56	0.1477	0.0004	0.1685	100.57		1.97348	0.000341841	0.0232011	0.00291506	0.116871	0.00428622	1.82538	0.057112	0.0097852	1.74361e-05	0.00463161		93.9827	0.0285651	0.912981	0.0584543
20	850	E33	Harzburgite	Reaction Zone	Opx-m	56.04	0.0123	1.571	0.7462	5.33	0.1028	33.87	1.4	0.2653	0.0978	0.0667	99.6787		1.94728	0.00032146	0.0643334	0.0204989	0.154868	0.00302526	1.75457	0.0521171	0.0178721	0.00433489	0.00186426		91.8894	0.0265693	0.894479	0.0789515
20	800	E15	Harzburgite	Reaction Zone	Opx-m	56.51	0.0762	2.37	0.7018	5.29	0.0809	33.25	1.83	0.3323	0.0059	0.0666	100.615		1.94239	0.00196996	0.0960041	0.0190708	0.152044	0.00235504	1.70384	0.0673883	0.0221437	0.000258686	0.00184135		91.8074	0.0350384	0.885906	0.0790551
20	800	E15	Harzburgite	Mantle Portion	Opx-m	56.73	0.0445	1.5488	0.4726	5.34	0.0691	33.43	1.71	0.2217	0.007	0.1004	99.8305		1.96389	0.00115866	0.0631873	0.0129343	0.154578	0.00202592	1.7253	0.0634195	0.0148792	0.000309109	0.00279569		91.7772	0.0326349	0.887821	0.0795442
20	800	E15	Harzburgite	Mantle Portion	Opx-m	56.65	0.0378	1.7695	0.7011	5.13	0.0916	33.87	1.82	0.2517	0	0.211	100.587		1.94739	0.000977321	0.071686	0.0190537	0.14746	0.00266678	1.73578	0.0670266	0.0167743	0	0.00583428		92.1699	0.034368	0.890022	0.0756103
20	800	E15	Lherzolite	Reaction Zone	Opx-m	56.08	0.0611	2.31	0.76	5.52	0.0799	33.26	1.69	0.3104	0	0	100.201		1.93807	0.00158816	0.0940813	0.0207644	0.159516	0.00233855	1.7136	0.0625705	0.0207965	0	0		91.4839	0.0323248	0.885267	0.082408
20	800	E15	Lherzolite	Mantle Portion	Opx-m	52.57	0.1797	7.37	0.4636	6.27	0.1545	31.21	1.69	0.1329	0.0243	0.1432	100.476		1.82365	0.00468861	0.301302	0.0127143	0.181876	0.00453911	1.61407	0.0628076	0.00893794	0.00107527	0.00399575		89.873	0.0337902	0.868362	0.0978482
20	800	E15	Lherzolite	Mantle Portion	Opx-m	53.72	0.1769	6.74	0.3124	5.97	0.149	31.59	1.67	0.1625	0.0141	0.1217	100.635		1.84967	0.00458119	0.273495	0.00850383	0.171884	0.00434494	1.62156	0.0616023	0.0108473	0.00061928	0.00337055		90.416	0.033208	0.874134	0.0926576
20	800	E15	Lherzolite	Mantle Portion	Opx-m	57	0.0662	1.4363	0.3883	5.45	0.1116	34.17	1.89	0.2389	0.0223	0.1533	101.054		1.95333	0.00170628	0.0580063	0.0105199	0.156171	0.00323894	1.7457	0.0693879	0.0158717	0.000974796	0.00422565		91.7886	0.0351998	0.885576	0.0792238
20	800	E15	Lherzolite	Mantle Portion	Opx-m	56.73	0.0171	2.17	0.9081	4.18	0.1359	33.84	1.4	0.5337	0.0161	0.1528	100.154		1.94939	0.00044195	0.087877	0.0246697	0.120106	0.00395497	1.73357	0.0515389	0.0355542	0.0007057	0.00422338		93.5206	0.0270515	0.909908	0.0630408
20	800	E17	Harzburgite	Mantle Portion	Opx-m	57.06	0.0733	2.16	0.5592	5.05	0.1011	33.63	1.86	0.2351	0.0113	0.1588	101.031		1.95064	0.00188469	0.0870219	0.0151132	0.144357	0.00292708	1.71394	0.0681208	0.0155814	0.000492756	0.00436663		92.2317	0.0353613	0.889703	0.0749356
20	800	E17	Harzburgite	Mantle Portion	Opx-m	57.27	0.0355	1.366	0.6263	5.42	0.0852	33.57	1.75	0.2831	0	0.1407	100.672		1.96732	0.000917207	0.0553003	0.0170088	0.155686	0.00247871	1.71919	0.0644031	0.0188536	0	0.0038877		91.6962	0.0332099	0.88651	0.0802804
20	1250	E21	Harzburgite	Pre-Synthesized	Opx	57.39	0	0.5752	0.1795	4.86	0.1381	34.85	1.0324	0.1893	0.0081	0.1741	99.3968		1.98375	0	0.0234315	0.00490524	0.140472	0.00404281	1.79589	0.0382315	0.0126856	0.000357145	0.00484062		92.7455	0.0193617	0.909498	0.07114
20	1250	E21	Harzburgite	Pre-Synthesized	Opx	57.26	0	0.8231	0.4075	5.41	0.0638	33.69	1.61	0.2082	0.0029	0.1482	99.6237		1.98235	0	0.0335824	0.0111533	0.156614	0.00187063	1.73882	0.0597141	0.0139739	0.000128067	0.00412694		91.7373	0.030542	0.889355	0.0801032
20	1250	E21	Lherzolite	Pre-Synthesized	Opx	53.29	0.1288	6.61	0.3416	6.21	0.0968	31.65	1.3967	0.1389	0	0.1432	100.006		1.84747	0.00335846	0.270062	0.00936257	0.180023	0.00284214	1.6358	0.0518749	0.00933561	0	0.00399325		90.0859	0.0277748	0.875838	0.0963873
20	1250	E21	Lherzolite	Pre-Synthesized	Opx	53.4	0.1783	6.66	0.319	6.22	0.1501	31.66	1.44	0.1325	0	0.1173	100.277		1.84655	0.00463728	0.271409	0.00872078	0.179851	0.00439581	1.63213	0.0533463	0.00888268	0	0.00326264		90.0744	0.0285988	0.874983	0.0964179
20	1250	E21	Lherzolite	Pre-Synthesized	Opx	52.55	0.1836	7.37	0.0839	6.5	0.1022	31.88	1.3605	0.1246	0	0.0872	100.242		1.82042	0.0047837	0.300883	0.00229777	0.188285	0.0029984	1.64643	0.0504917	0.00836808	0	0.00242978		89.7376	0.0267831	0.873342	0.0998752
20	1250	E21	Lherzolite	Pre-Synthesized	Opx	53.11	0.1351	6.78	0.3579	6.14	0.1265	31.43	1.44	0.1794	0	0.0363	99.7353		1.84542	0.00353073	0.277637	0.00983161	0.178398	0.00372261	1.62812	0.0536046	0.0120851	0	0.00101456		90.1248	0.0288178	0.875276	0.0959063

## Sheet: Clinopyroxene
EMP analysis of clinopyroxene minerals recalculated based on 6 oxygen atoms per formula
P [Kbar]	T [°C]	#	Mantle Lithology	Detail	Code	No	SiO2	TiO2	Al2O3	Cr2O3	FeO	MnO	MgO	CaO	Na2O	K2O	NiO	Total		Si	Ti	Al	Cr	Fe	Mn	Mg	Ca	Na	K	Ni		Mg#	Wo (Ca)	En (Mg)	Fs (Fe)
20	850	E10	Lherzolite	Reaction Pocket	Cpx-rp	13	52.31	0.2145	4.32	0.5107	3.55	0.1498	16.96	22.12	0.1213	0.0768	0.0098	100.501		1.89716	0.00585111	0.184643	0.014643	0.107659	0.00460119	0.917001	0.859461	0.00852881	0.00355295	0.000285888		89.4932	0.45616	0.4867	0.0571402
20	850	E10	Lherzolite	Reaction Pocket	Cpx-rp	14	52.39	0.2423	4.24	0.492	3.43	0.1323	16.63	22.03	0.1123	0.092	0.0758	99.9966		1.90711	0.00663395	0.181896	0.0141591	0.104406	0.00407873	0.902493	0.859139	0.00792529	0.00427193	0.00221946		89.631	0.460408	0.483642	0.0559505
20	850	E10	Lherzolite	Reaction Pocket	Cpx-rp	16	52.01	0.2362	4.23	0.4562	3.61	0.1316	16.56	21.86	0.166	0.0815	0.0439	99.4955		1.90421	0.00650427	0.182515	0.0132047	0.110519	0.00408058	0.903883	0.857431	0.0117827	0.00380622	0.00129283		89.105	0.45807	0.482887	0.0590433
20	850	E10	Lherzolite	Mantle Portion	Cpx-m	24	51.29	0.2955	7.87	0.3537	3.49	0.0783	17.62	17.71	0.9592	0.0069	0.0696	99.9015		1.84749	0.00800567	0.334082	0.0100723	0.105118	0.00238863	0.946192	0.683422	0.0669832	0.000317034	0.00201655		90.0012	0.393964	0.54544	0.0605961
20	850	E10	Lherzolite	Reaction Zone	Cpx-m	38	52.38	0.2612	7.32	0.316	3.79	0.1477	18.71	16.03	1.0831	0.0164	0.0609	100.196		1.87141	0.00701888	0.308208	0.00892555	0.113226	0.00446912	0.996556	0.613562	0.0750205	0.000747405	0.00175013		89.7975	0.35603	0.578269	0.0657012
20	850	E10	Lherzolite	Reaction Zone	Cpx-m	39	52.79	0.2413	7.17	0.2627	4.01	0.0401	19.01	15.88	1.0449	0.025	0	100.664		1.87755	0.0064549	0.300531	0.00738662	0.119258	0.00120788	1.00797	0.60508	0.0720483	0.0011342	0		89.4202	0.349291	0.581865	0.0688435
20	850	E10	Lherzolite	Reaction Zone	Cpx-m	40	52.28	0.275	7.16	0.2899	3.98	0.0968	18.74	16	1.0305	0.023	0.0498	100.062		1.87252	0.00740826	0.302228	0.00820889	0.1192	0.00293633	1.00066	0.61395	0.0715563	0.00105082	0.00143474		89.3558	0.354105	0.577144	0.0687506
20	850	E10	Lherzolite	Reaction Zone	Cpx-m	41	51.8	0.3695	7.59	0.1498	4.04	0.1334	18.11	16.68	1.0852	0.0398	0.0808	100.134		1.85827	0.00996976	0.320886	0.00424849	0.121189	0.00405296	0.968549	0.641056	0.0754738	0.00182125	0.00233153		88.8791	0.370383	0.559598	0.0700192
20	850	E10	Lherzolite	Reaction Zone	Cpx-m	42	51.66	0.3585	7.67	0.2469	3.62	0.1202	18.01	16.78	1.1115	0	0.0548	99.8253		1.85841	0.00969993	0.325172	0.00702188	0.108893	0.00366211	0.965887	0.646698	0.0775185	0	0.00158569		89.8684	0.375664	0.56108	0.0632555
20	850	E10	Lherzolite	Reaction Zone	Cpx-m	43	51.71	0.3092	7.47	0.3384	3.82	0.0893	18.17	16.84	1.0524	0.0256	0.0452	99.9983		1.85825	0.0083572	0.316359	0.00961402	0.114788	0.00271781	0.973441	0.648326	0.0733194	0.00117349	0.00130653		89.4519	0.373341	0.560559	0.0661009
20	850	E10	Lherzolite	Reaction Zone	Cpx-rz	44	51.26	0.1653	4.71	0.2162	3.92	0.1559	16.58	21.71	0.1678	0.0479	0.0997	99.0909		1.88675	0.00457615	0.204308	0.00629123	0.120649	0.00485982	0.909797	0.856085	0.0119739	0.00224895	0.00295176		88.2916	0.453788	0.482259	0.0639529
20	850	E10	Lherzolite	Reaction Zone	Cpx-rz	45	50.33	0.2843	6.53	0.1622	3.57	0.0976	14.87	22.86	0.0824	0.1001	0.0679	99.4436		1.8555	0.0078832	0.283712	0.00472748	0.110054	0.00304735	0.817278	0.902884	0.00588938	0.00470736	0.00201352		88.1322	0.493321	0.446547	0.0601316
20	850	E10	Harzburgite	Reaction Zone	Cpx-rz	46	54.62	0.1515	4.14	2.6	3.11	0.0899	19.14	14.56	2.01	0.0202	0.0379	100.64		1.94296	0.00405336	0.173557	0.0731189	0.092507	0.00270838	1.01503	0.554874	0.138617	0.000916583	0.00108443		91.6475	0.333777	0.610577	0.0556464
20	850	E10	Harzburgite	Reaction Zone	Cpx-rz	47	54.63	0.145	3.68	2.46	3.23	0.084	19.62	14.44	1.91	0.0171	0.0914	100.421		1.94727	0.00388735	0.154587	0.0693224	0.0962719	0.00253578	1.0426	0.551421	0.131988	0.000777497	0.00262054		91.5467	0.326228	0.616816	0.0569558
20	850	E10	Harzburgite	Reaction Zone	Cpx-rz	48	55.51	0.0415	2.8	1.2166	3.43	0.0833	21.22	14.31	1.45	0.0035	0.0579	100.335		1.97271	0.00110926	0.117268	0.034181	0.101927	0.00250712	1.12425	0.544821	0.0999007	0.000158661	0.00165509		91.6874	0.307635	0.634811	0.0575535
20	850	E10	Harzburgite	Reaction Zone	Cpx-m	49	56.31	0.0528	2.14	0.4071	3.66	0.1102	22.41	14.51	1.0559	0.0305	0.1364	100.944		1.98477	0.00139975	0.0888934	0.0113441	0.107872	0.00328962	1.17759	0.547917	0.0721534	0.00137131	0.00386715		91.6083	0.298857	0.642305	0.0588381
20	850	E10	Harzburgite	Reaction Zone	Cpx-m	50	56.17	0.0389	2.43	0.5561	3.85	0.1176	21.74	14.45	1.0994	0.0329	0.1211	100.657		1.98542	0.00103416	0.101224	0.0155398	0.113792	0.00352041	1.1456	0.547189	0.0753375	0.00148338	0.00344305		90.9645	0.302887	0.634126	0.0629875
20	850	E10	Harzburgite	Reaction Zone	Cpx-m	51	54.64	0.1505	4.18	2.25	3.1	0.0683	19.14	14.75	1.94	0.0043	0.0938	100.456		1.94554	0.00403048	0.175402	0.0633368	0.0922982	0.00205962	1.016	0.562655	0.133918	0.000195302	0.00268647		91.6721	0.336726	0.608037	0.0552367
20	850	E10	Harzburgite	Reaction Zone	Cpx-m	52	54.25	0.1682	4.68	2.41	3.15	0.0867	18.65	14.31	2.06	0.0193	0.0364	99.8535		1.94022	0.00452449	0.197255	0.0681418	0.0942031	0.00262609	0.994387	0.548294	0.142833	0.000880477	0.00104714		91.3463	0.334962	0.607488	0.0575503
20	850	E10	Harzburgite	Reaction Zone	Cpx-m	53	54.21	0.2145	4.68	2.3	2.97	0.0943	18.87	14.76	1.9	0.0106	0.0864	100.156		1.93412	0.00575604	0.19678	0.0648751	0.0886063	0.00284941	1.0037	0.564174	0.131422	0.000482414	0.00247953		91.8881	0.340587	0.605922	0.0534909
20	850	E10	Harzburgite	Reaction Zone	Cpx-m	54	54.14	0.1549	4.02	2.18	3.2	0.0601	18.83	15.91	1.4	0.0354	0.0792	100.112		1.93944	0.00417351	0.169713	0.061739	0.0958543	0.00182336	1.00562	0.610591	0.0972288	0.0016176	0.0022821		91.2976	0.35664	0.587372	0.0559875
20	850	E10	Harzburgite	Reaction Zone	Cpx-m	55	54.53	0.0932	2.8	2.26	3.16	0.1051	18.03	18.46	0.7038	0.0864	0.0439	100.546		1.95928	0.00251865	0.118563	0.0641969	0.0949403	0.00319817	0.965786	0.710582	0.0490251	0.00395989	0.00126875		91.0495	0.401162	0.545239	0.053599
20	850	E10	Harzburgite	Reaction Zone	Cpx-m	56	54.24	0.1998	4.63	2.49	3.17	0.0691	18.58	14.61	2.14	0.0078	0.0983	100.315		1.93556	0.00536259	0.194715	0.0702476	0.094591	0.00208835	0.988457	0.558547	0.14805	0.000355051	0.00282158		91.2662	0.340246	0.602132	0.0576214
20	850	E10	Harzburgite	Reaction Zone	Cpx-m	57	53.99	0.2429	4.85	2.32	3.08	0.1109	18.33	14.91	2.11	0.0391	0.0832	100.186		1.93078	0.00653339	0.204405	0.0655922	0.0921028	0.00335884	0.977251	0.57124	0.146288	0.00178363	0.00239328		91.3871	0.348191	0.595669	0.0561399
20	850	E10	Harzburgite	Reaction Zone	Cpx-m	58	53.93	0.2353	4.89	2.25	2.91	0.0868	18.33	14.98	1.97	0.011	0.063	99.9557		1.93325	0.00634414	0.206584	0.0637656	0.0872278	0.00263522	0.979594	0.575297	0.136909	0.000502991	0.00181656		91.8236	0.350338	0.596543	0.053119
20	850	E10	Harzburgite	Reaction Zone	Cpx-m	59	53.92	0.2358	4.64	2.26	3.23	0.1167	18.38	15.26	1.86	0.0238	0.0993	100.216		1.93118	0.00635197	0.195849	0.0639921	0.0967338	0.00353983	0.981393	0.58553	0.12915	0.00108732	0.00286071		91.0276	0.351954	0.589901	0.0581453
20	850	E10	Harzburgite	Reaction Zone	Cpx-m	60	54.48	0.1828	4.24	2.11	3.12	0.0943	20.59	14.15	1.49	0.0057	0.1097	100.602		1.93063	0.00487225	0.177075	0.0591139	0.0924527	0.00283017	1.08779	0.537205	0.102366	0.000257659	0.00312694		92.1666	0.312794	0.633375	0.0538316
20	850	E10	Harzburgite	Reaction Zone	Cpx-rz	3	50.2	0.3344	6.39	0.0673	4.46	0.0695	13.11	23.36	0.2403	0.0333	0.0453	98.5504		1.87164	0.00937727	0.280769	0.00198371	0.139045	0.00219453	0.728695	0.933068	0.0173692	0.0015837	0.00135853		83.9762	0.518138	0.404649	0.0772127
20	850	E10	Harzburgite	Reaction Zone	Cpx-rz	26	54.51	0.0909	3.71	1.4612	3.18	0.0152	19.4	15.73	1.66	0.0189	0.0614	100.085		1.95185	0.00244808	0.156558	0.0413642	0.0952139	0.000460948	1.03561	0.603421	0.115236	0.000863258	0.00176844		91.5801	0.347944	0.597153	0.0549022
20	850	E10	Harzburgite	Reaction Zone	Cpx-m	28	50.1	0.2766	7.72	0.0533	4.15	0.032	13.35	23.65	0.2052	0.0441	0	99.7071		1.8409	0.00764427	0.334302	0.00154833	0.12751	0.000995819	0.731304	0.93099	0.0146176	0.00206699	0		85.1528	0.520163	0.408595	0.0712423
20	800	E15	Harzburgite	Reaction Pocket	Cpx-rp	10	53.1	0.1074	2.1	1.47	2.67	0.0576	17.23	22.4	0.3695	0.3492	0.0716	100.168		1.9377	0.00294774	0.0903113	0.0424087	0.0814718	0.00178014	0.937352	0.875715	0.0261406	0.0162546	0.00210163		92.0034	0.462231	0.494765	0.0430035
20	800	E15	Harzburgite	Reaction Pocket	Cpx-rp	16	54.25	0.0806	1.1004	0.1874	3.27	0.1612	18.2	23.45	0.0499	0	0	100.867		1.96128	0.00219162	0.0468834	0.00535616	0.098853	0.00493563	0.980923	0.908246	0.00349742	0	0		90.8451	0.456859	0.493417	0.0497243
20	800	E15	Harzburgite	Reaction Pocket	Cpx-rp	22	54.12	0.1766	4.35	0.1778	4.26	0.1001	20.74	15.41	0.8554	0	0.0225	100.334		1.92908	0.0047345	0.182731	0.00501036	0.126971	0.00302179	1.10211	0.588459	0.0591112	0	0.000645098		89.6694	0.323767	0.606375	0.0698587
20	800	E15	Lherzolite	Reaction Pocket	Cpx-rp	28	51.35	0.4393	8.06	0.5071	3.62	0.1317	17.55	17.54	1.1507	0.0155	0.0363	100.532		1.83986	0.0118385	0.340338	0.0143643	0.108457	0.0039964	0.937447	0.673281	0.079931	0.000708411	0.00104617		89.6303	0.391628	0.545286	0.0630861
20	800	E15	Lherzolite	Mantle Portion	Cpx-m	38	51.73	0.6173	6.61	0.2605	4.15	0.0751	19.59	16.55	0.7698	0.0026	0.0025	100.528		1.85189	0.0166212	0.278872	0.00737269	0.124229	0.00227694	1.04552	0.634736	0.0534268	0.000118729	7.19887e-05		89.3798	0.351754	0.579401	0.0688448
20	800	E17	Harzburgite	Reaction Zone	Cpx-rz	103	53.95	0.0748	2.25	0.0399	5.37	0.1289	14.61	24.43	0.1852	0.0567	0.0573	101.375		1.96358	0.00204763	0.0965095	0.00114809	0.163431	0.00397328	0.792743	0.952583	0.0130679	0.00263238	0.0016775		82.9078	0.499059	0.415319	0.0856218
20	800	E17	Harzburgite	Reaction Zone	Cpx-rz	105	56.11	0.0117	0.2143	0.1971	3.24	0.1348	18.17	23.75	0.0616	0.0678	0.0498	102.237		1.99978	0.000313631	0.00900106	0.00555358	0.0965583	0.00406883	0.965431	0.906832	0.00425628	0.00308234	0.00142765		90.9078	0.460596	0.49036	0.0490437
20	800	E17	Harzburgite	Reaction Zone	Cpx-rz	113	55.4	0.0417	0.8535	0.1457	3.86	0.1269	16.54	24.06	0.0838	0.0471	0.1292	101.367		1.99605	0.00113003	0.0362406	0.00415017	0.116293	0.00387224	0.888428	0.928708	0.00585348	0.00216467	0.00374434		88.4254	0.480343	0.459509	0.0601484
20	800	E17	Harzburgite	Reaction Zone	Cpx-rz	116	53.26	0	2.1	0.0475	4.22	0.0542	16.57	22.33	0.0274	0.9116	0.0371	99.6919		1.95897	0	0.0910282	0.00138123	0.12979	0.00168836	0.908602	0.879908	0.00195382	0.04277	0.00109762		87.5008	0.458691	0.47365	0.067659
20	850	E33	Harzburgite	Mantle Portion	Cpx-rz	30	53.55	0.0153	3.5	2.65	3.32	0.0416	18.29	15.89	2.07	0.0265	0.0543	99.5571		1.93996	0.000416886	0.149428	0.0758971	0.100572	0.00127634	0.987808	0.616709	0.145383	0.00122459	0.00158229		90.7595	0.361687	0.57933	0.0589832
20	850	E33	Harzburgite	Mantle Portion	Cpx-rz	31	53.84	0.0196	3.13	2.68	2.83	0.0645	17.76	17.54	2.01	0.0392	0.0768	100.07		1.94433	0.000532368	0.133211	0.0765145	0.0854582	0.00197271	0.956163	0.678603	0.140724	0.00180576	0.00223088		91.7957	0.394485	0.555836	0.0496785
20	850	E33	Harzburgite	Mantle Portion	Cpx-m	35	51.32	0.0129	2.68	2.02	4.07	0.0552	24.14	14.07	1.41	0.1377	0.1517	100.204		1.85627	0.000350943	0.11424	0.0577631	0.123098	0.00169096	1.30172	0.545218	0.098874	0.00635327	0.00441358		91.3604	0.276756	0.660759	0.0624854
20	850	E33	Harzburgite	Mantle Portion	Cpx-m	36	53.96	0.0205	2.8	1.87	2.85	0.0544	20.36	16.09	1.3468	0.092	0.0907	99.7242		1.94363	0.000555375	0.118858	0.053251	0.0858399	0.00165951	1.09331	0.620896	0.0940486	0.00422705	0.00262784		92.7202	0.344933	0.607379	0.0476876
20	850	E33	Harzburgite	Mantle Portion	Cpx-m	37	54.1	0.0012	2.46	1.77	2.65	0.1157	18.01	19.02	1.38	0.0596	0.0638	99.772		1.95995	3.26979e-05	0.10503	0.050695	0.080278	0.00354993	0.972716	0.73821	0.0969247	0.00275424	0.00185917		92.3762	0.412131	0.543052	0.0448179
20	850	E33	Harzburgite	Reaction Zone	Cpx-rz	39	52.13	0.0498	1.7508	0.5432	4.97	0.1792	14.51	23.94	0.2232	0.0447	0.0228	98.5241		1.9558	0.00140526	0.0774112	0.0161117	0.155918	0.00569395	0.811576	0.962239	0.0162345	0.00213921	0.000688055		83.8843	0.498638	0.420564	0.0807977
20	850	E33	Harzburgite	Reaction Zone	Cpx-rz	46	55.8	0.0384	0.1266	0.4238	4.38	0.1421	23.95	15.11	0.0165	0.0256	0.1162	100.277		1.99066	0.00103035	0.00532263	0.0119528	0.130659	0.00429334	1.27378	0.577496	0.00114118	0.00116496	0.00333442		90.6967	0.29138	0.642694	0.0659252
20	850	E25	Lherzolite	Mantle Portion	Cpx-m	51	52.99	0.2881	5.85	0.2253	4	0.1284	19.39	16.13	1.0689	0.0056	0.0595	100.237		1.89532	0.00775038	0.246589	0.0063708	0.119633	0.00388948	1.03393	0.618079	0.0741196	0.000255496	0.00171181		89.6292	0.348874	0.583599	0.0675267
20	1250	E21	Harzburgite	Pre-Synthesized	Cpx	1	53.24	0.0058	3.69	2.64	3.56	0.0804	17.96	15.39	2.21	0	0.1233	98.8996		1.93963	0.000158928	0.15843	0.0760376	0.108451	0.0024807	0.975464	0.600676	0.156092	0	0.00361322		89.9945	0.356571	0.579051	0.0643782
20	1250	E21	Lherzolite	Pre-Synthesized	Cpx	13	51.54	0.3461	7.56	0.4818	3.66	0.1129	17.38	18.08	1.1156	0	0.0672	100.344		1.85054	0.00934648	0.319894	0.0136762	0.109885	0.00343311	0.930314	0.695465	0.0776554	0	0.00194078		89.4361	0.400691	0.535999	0.0633102
20	1250	E21	Lherzolite	Pre-Synthesized	Cpx	21	53.23	0.2081	4.2	0.1219	4.11	0.1881	19.13	17.56	0.9873	0	0.1251	99.8606		1.92019	0.00564613	0.178553	0.00347644	0.123974	0.00574664	1.02879	0.67863	0.0690469	0	0.0036299		89.2455	0.370554	0.561752	0.067694

## Sheet: Phlogopite
EMP analysis of mica minerals recalculated based on 22 oxygen atoms per formula
T [°C]	P [Kbar]	#	Lithology	Detail			SiO2	TiO2	Al2O3	Cr2O3	FeO	MnO	MgO	CaO	Na2O	K2O	NiO	BaO	P2O5	Cl	Total		Si	Ti	Al	Cr	Fe	Mn	Mg	Ca	Na	K	Ni	Ba	P	Cl		Mg#	Al(VI)	Al(IV)
850	20	E10	Lherzolite	Reaction Zone		15	51.9	0.2078	5.27	0.3972	3.68	0.1829	19.18	17.94	0.2022	1.6	0.0437	0.2248	0	0	100.849		6.86653	0.0206779	0.821695	0.0415455	0.407118	0.0204938	3.78306	2.54281	0.0518632	0.270022	0.0046507	0.0116538	0	0		90.284	-0.311779	1.13347
850	20	E10	Lherzolite	Reaction Pocket		17	44.78	0.3427	10.53	0.4701	4.54	0.0654	25.13	2.27	0.2456	6.11	0.2209	0.1275	0	0.0067	95.1576		6.26018	0.0360337	1.73485	0.0519563	0.530716	0.00774318	5.23745	0.339978	0.066564	1.08956	0.0248408	0.00698419	0	0.00158728		90.7992	-0.00497214	1.73982
850	20	E10	Lherzolite	Reaction Pocket		18	42.81	0.3848	12.95	0.5086	3.56	0.0257	22.78	3.81	0.3455	7.45	0.1622	0.2998	0.0275	0.0217	95.5769		6.03206	0.04078	2.1504	0.0566554	0.419443	0.00306685	4.78518	0.575131	0.0943792	1.33901	0.0183839	0.0165522	0.00164013	0.00518152		91.941	0.182459	1.96794
850	20	E10	Lherzolite	Reaction Pocket		21	43.49	0.2976	11.77	0.4269	3.51	0.0987	21.32	6.78	0.4922	6.13	0.1526	0.1867	0.0052	0	95.0507		6.15708	0.0316891	1.96378	0.0477812	0.415524	0.0118343	4.49985	1.02834	0.135094	1.10702	0.0173783	0.010357	0.000311612	0		91.5464	0.120861	1.84292
850	20	E10	Harzburgite	Reaction Zone		1	43.25	0.2551	12.96	0.1482	3.41	0	23.97	2.55	0.4964	8.33	0.2021	0.6445	0.0018	0	97.4082		6.04132	0.0268008	2.13344	0.0163659	0.398293	0	4.99158	0.381599	0.134427	1.48422	0.022708	0.0352753	0.000106425	0		92.6103	0.174759	1.95868
800	20	E15	Harzburgite	Reaction Pocket		11	44.53	0.1611	9.32	1.3077	3.2	0.0141	22.33	5.92	0.5847	4.87	0.1777	0.364	0.0386	0.0112	93.1161		6.37522	0.0173472	1.57249	0.148012	0.383086	0.00170962	4.76603	0.908001	0.162287	0.889367	0.0204643	0.0204196	0.00233913	0.0027173		92.5602	-0.0522819	1.62478
800	20	E15	Lherzolite	Reaction Pocket		23	42.96	0.4719	13.22	0.4922	3.47	0.0415	24.65	1.2412	0.7658	7.75	0.125	0.1742	0.0051	0.0088	96.0438		6.0018	0.049586	2.1766	0.0543631	0.405369	0.00491026	5.13404	0.185772	0.207415	1.38111	0.0140474	0.00953605	0.000301587	0.00208342		92.6821	0.178405	1.9982
800	20	E15	Lherzolite	Reaction Pocket		24	45.64	0.3592	11.23	0.3354	3.74	0	23.44	5.4	0.3816	6.73	0.1269	0.1627	0	0.0054	98.1975		6.24566	0.036971	1.8111	0.0362861	0.427964	0	4.78206	0.791678	0.101239	1.17478	0.0139689	0.00872415	0	0.00125229		91.7858	0.0567602	1.75434
800	20	E15	Lherzolite	Reaction Pocket		25	47.75	0.3277	8.19	0.3295	4.18	0.1162	22.27	11.58	0.3359	4.1	0.1001	0.2363	0	0	99.9941		6.43786	0.0332305	1.30131	0.0351211	0.471246	0.0132682	4.47624	1.67262	0.0877983	0.705116	0.010856	0.0124834	0	0		90.475	-0.260829	1.56214
800	20	E15	Lherzolite	Reaction Pocket		29	38.5	0.3607	9.69	0.4753	3.77	0.0299	22.82	6.69	0.4233	5.42	0.2922	0.1675	0.0307	0.0023	89.3143		5.88991	0.0415036	1.74703	0.0574858	0.482272	0.00387398	5.20461	1.09647	0.125546	1.05768	0.035958	0.0100407	0.00198798	0.000596283		91.5196	-0.36306	2.11009
800	20	E17	Harzburgite	Reaction Zone		104	41.76	0.5232	14.21	0.0339	6.44	0.0418	20.01	1.0521	0	9.87	0.2227	0.2118	0.0007	0.0006	96.5368		6.02816	0.0568046	2.4174	0.00386873	0.777344	0.00511022	4.30622	0.162706	0	1.8174	0.025859	0.0119799	4.27708e-05	0.000146775		84.7087	0.445558	1.97184
800	20	E17	Harzburgite	Reaction Zone		114	44.44	0.805	16.09	0.0541	7.33	0.0529	17.46	2.41	0.0428	9.21	0.0891	0.2184	0	0.0031	99.7355		6.13112	0.0835321	2.61609	0.00590076	0.845615	0.00618102	3.59116	0.356209	0.0114477	1.62082	0.00988806	0.0118065	0	0.000724777		80.9408	0.747204	1.86888
800	20	E17	Harzburgite	Reaction Zone		115	45.05	0.147	11.9	0.1062	5.77	0	22.53	1.1724	0.0453	9.25	0.1601	0.1045	0.0013	0.005	98.4119		6.30169	0.0154658	1.96173	0.0117444	0.674902	0	4.69838	0.175695	0.0122848	1.65049	0.0180144	0.00572771	7.69716e-05	0.00118525		87.4397	0.263416	1.69831
800	20	E17	Harzburgite	Reaction Zone		117	44.31	0.2017	10.63	0.0775	4.52	0.0594	23.7	1.85	0.0378	9.22	0.1523	0.2474	0.0167	0.0093	97.1622		6.28427	0.0215155	1.77671	0.00868959	0.536037	0.00713474	5.01102	0.281091	0.0103933	1.66799	0.0173748	0.0137485	0.00100252	0.00223518		90.3366	0.060976	1.71573

## Sheet: Amphibole
EMP analysis of amphibole minerals recalculated based on 23 oxygen atoms per formula
P [Kbar]	T [°C]	#	Mantle Lithology	Detail	SiO2	TiO2	Al2O3	Cr2O3	FeO	MnO	MgO	CaO	Na2O	K2O	NiO	BaO	P2O5	F	Cl	Total		Si	Al(IV)	Al(VI)	Fe(III)	Cr	Ti	Fe(II)	Mn	Mg	Ca	Na	K		Mg#
850	20	E10	Lherzolite	Reaction Pocket	47.31	0.4428	10.4	0.4207	3.44	0.0183	18.27	13.86	1.73	1.092	0.0504	0.2327	0.015	0.202	0	97.484		6.73678	1.26322	0.482047	0	0.0473605	0.0474241	0.409601	0.00220693	3.87849	2.11439	0.477588	0.198349		0.904794
850	20	E10	Lherzolite	Reaction Pocket	47.52	0.4306	10.42	0.3723	3.44	0.0814	18.34	13.85	1.64	1.0476	0.0741	0.1885	0.0106	0.2203	0.0071	97.6425		6.62918	1.37082	0.418	0	0.043	0.0474241	0.419	0.01	3.982	2.161	0.463	0.195		0.904794

## Sheet: Melt majors
T [°C]	P [Kbar]	#	Composition	Experiment Type	Location	SiO2	TiO2	Al2O3	FeO	MgO	CaO	Na2O	K2O	Cr2O3	Sum		SiO2	TiO2	Al2O3	FeO	MgO	CaO	Na2O	K2O	Sum		Ca/Ca+Mg	Mg#
800	20	E15	Silicic Melt	Peridotite-Sediment Reaction	Melt Trap	77.44	0.0789	13.81	0.073	0.0114	0.1148	0.8809	7.05	0.0747	99.9051		77.5136	0.0789749	13.8231	0.0730693	0.0114108	0.114909	0.881737	7.0567	100		0.878591	0.217786
800	20	E15	Silicic Melt	Peridotite-Sediment Reaction	Melt Trap	78.21	0.0829	14.15	0.0855	0.009	0.0988	1.0207	6.23	0.0445	100.105		78.1277	0.0828128	14.1351	0.0854101	0.00899053	0.0986961	1.01963	6.22345	100		0.887499	0.158016
800	20	E15	Silicic Melt	Peridotite-Sediment Reaction	Melt Trap	63.84	0.098	10.98	0.0587	0	0.2131	0.5609	7.6	0.0023	83.548		76.4112	0.117298	13.1421	0.070259	0	0.255063	0.671351	9.09657	100		1	0
800	20	E15	Silicic Melt	Peridotite-Sediment Reaction	Melt Trap	84.51	0.058	15.38	0.0878	0.0057	0.1448	0.281	1.1304	0.0254	101.871		82.9575	0.0569345	15.0975	0.0861871	0.00559529	0.14214	0.275838	1.10963	100		0.948066	0.103738
800	20	E15	Silicic Melt	Peridotite-Sediment Reaction	Melt Trap	76.31	0.0916	13.56	0.1037	0.011	0.1755	0.9034	7.06	0.0335	98.5385		77.4418	0.0929586	13.7611	0.105238	0.0111631	0.178103	0.916799	7.16471	100		0.919777	0.159041
850	20	E10	Silicic Melt	Peridotite-Sediment Reaction	Melt Trap	71.59	0.1591	14.54	0.1069	0.0209	0.1238	0.8905	11.92	0.0395	99.6586		71.8352	0.159645	14.5898	0.107266	0.0209716	0.124224	0.893551	11.9608	100		0.809766	0.258474
850	20	E10	Silicic Melt	Peridotite-Sediment Reaction	Melt Trap	72.56	0.0254	16.34	0.068	0	1.1866	1.284	10.03	0.0163	102.131		71.0459	0.02487	15.999	0.066581	0	1.16184	1.25721	9.8207	100		1	0
850	20	E10	Silicic Melt	Peridotite-Sediment Reaction	Melt Trap	67.44	0.0031	15.52	0	0	0.3096	0.9214	12.73	0.0121	97.1994		69.3831	0.00318932	15.9672	0	0	0.31852	0.947948	13.0968	100		1
800	20	E15	Carbonatitic Melt	Peridotite-Sediment Reaction	Melt Trap	0.0556	0.0024	0.0417	2.86	2.4	55.09	0	0.0673	0.019	60.9934		0.0911574	0.00393485	0.0683681	4.68903	3.93485	90.3212	0	0.11034	100		0.942842	0.599379
800	20	E17	Carbonatitic Melt	Peridotite-Sediment Reaction	Melt Trap	0.2817	0	0.0346	1.099	1.222	46.2	0.0346	0.0548	0.0052	49.2628		0.571831	0	0.0702356	2.23089	2.48057	93.7827	0.0702356	0.11124	100		0.9645	0.664702
800	20	E17	Carbonatitic Melt	Peridotite-Sediment Reaction	Melt Trap	0.2694	0.0092	0.0579	0.7104	0.8672	43.6	0.0173	0.0418	0.0583	45.8843		0.587129	0.0200504	0.126187	1.54824	1.88997	95.0216	0.0377035	0.0910987	100		0.973067	0.685178
800	20	E25	Carbonatitic Melt	Peridotite-Sediment Reaction	Melt Trap	0.0719	0.0179	0	1.52	1.6191	39.71	0	0.0067	0.019	43.086		0.166876	0.0415448	0	3.52783	3.75783	92.1645	0	0.0155503	100		0.946308	0.655067
850	20	E10	Carbonatitic Melt	Peridotite-Sediment Reaction	Melt Trap	1.3642	0.0116	0.4705	2.4	1.2602	48.33	0.0484	0.2929	0.014	54.7066		2.49367	0.021204	0.860042	4.38704	2.30356	88.344	0.088472	0.535402	100		0.964986	0.483514
850	20	E10	Carbonatitic Melt	Peridotite-Sediment Reaction	Melt Trap	0.1919	0.0021	0.048	4.22	3.1	48.05	0.014	0.1075	0.0633	56.2814		0.340965	0.00373125	0.0852857	7.49804	5.50804	85.3746	0.024875	0.191004	100		0.917618	0.567043
850	20	E45	Silicic Melt	Only-Sediment	Melt Trap	57.64	0.0082	19.45	0	0.0225	1.0597	6.96	5.88	0.0269	91.1467		63.2387	0.00899649	21.3392	0	0.0246855	1.16263	7.63604	6.45114	100		0.971302	1
850	20	E45	Silicic Melt	Only-Sediment	Melt Trap	58.38	0.0258	20.25	0.0909	0.002	1.46	8.33	3.42	0.0353	92.195		63.3223	0.0279842	21.9643	0.0985954	0.00216932	1.5836	9.0352	3.70953	100		0.998097	0.0377466
850	20	E45	Silicic Melt	Only-Sediment	Melt Trap	54.7	0.0342	15.58	0.0638	0.0203	0.7263	3.83	8.31	0.0844	83.6697		65.3761	0.040875	18.6208	0.0762522	0.0242621	0.868056	4.57752	9.93191	100		0.962562	0.361952
850	20	E45	Silicic Melt	Only-Sediment	Melt Trap	53.33	0.0351	15.74	0.0417	0.0124	1.2151	6.91	3.39	0.0028	80.9508		65.8795	0.0433597	19.4439	0.0515128	0.0153179	1.50104	8.53605	4.18773	100		0.985998	0.346474
850	20	E45	Silicic Melt	Only-Sediment	Melt Trap	53.31	0.0271	14.93	0.007	0.0749	2.34	1.75	11.93	0.063	86.4757		61.6474	0.0313383	17.265	0.00809476	0.0866139	2.70596	2.02369	13.7958	100		0.957357	0.950191
850	20	E45	Silicic Melt	Only-Sediment	Melt Trap	63.54	0.0121	17.54	0.0422	0.0186	0.2291	2.04	11.82	0.0316	95.6643		66.4198	0.0126484	18.3349	0.0441126	0.019443	0.239483	2.13246	12.3557	100		0.898491	0.440033
850	20	E45	Silicic Melt	Only-Sediment	Melt Trap	64.3	0.0134	18.1	0.0408	0.0587	0.3739	1.95	12.12	0.0732	97.3607		66.0431	0.0137633	18.5907	0.041906	0.0602913	0.384036	2.00286	12.4486	100		0.820703	0.719501
850	20	E45	Silicic Melt	Only-Sediment	Melt Trap	64.91	0.0239	17.87	0.0215	0.0402	0.1433	2.01	12.67	0.0251	98.0742		66.1846	0.0243693	18.2209	0.0219222	0.0409894	0.146114	2.04947	12.9188	100		0.71923	0.769243
850	20	E45	Silicic Melt	Only-Sediment	Melt Trap	60.86	0.0434	16.48	0.0032	0.0414	0.0996	1.92	12.63	0.0262	92.4179		65.853	0.0469606	17.832	0.00346253	0.0447965	0.107771	2.07752	13.6662	100		0.633545	0.958448
850	20	E45	Silicic Melt	Only-Sediment	Melt Trap	53.61	0.0315	15.04	0.0543	0.1039	0.7753	3.21	9.59	0.0164	82.841		64.7143	0.0380246	18.1553	0.0655473	0.125421	0.935889	3.87489	11.5764	100		0.842824	0.773317
850	20	E45	Silicic Melt	Only-Sediment	Melt Trap	57.9	0.0187	16.28	0.0831	0.0614	0.4124	2.76	10.35	0.042	88.1959		65.6493	0.0212028	18.4589	0.0942221	0.0696177	0.467595	3.1294	11.7352	100		0.828375	0.568466
850	20	E45	Silicic Melt	Only-Sediment	Melt Trap	66.32	0.0206	18.42	0.0251	0.0128	0.1734	2.37	12.33	0.0349	99.9092		66.3803	0.0206187	18.4367	0.0251228	0.0128116	0.173558	2.37215	12.3412	100		0.906847	0.47622
850	20	E45	Silicic Melt	Only-Sediment	Melt Trap	65.49	0.0349	18.24	0.0721	0.028	0.2296	2.6	12.21	0	99.0836		66.0957	0.0352228	18.4087	0.0727668	0.028259	0.231724	2.62405	12.3229	100		0.854918	0.409116
850	20	E45	Silicic Melt	Only-Sediment	Melt Trap	64.24	0.0166	18	0.0366	0.0568	0.2797	2.61	12.15	0.0227	97.4773		65.9025	0.0170296	18.4658	0.0375472	0.05827	0.286939	2.67755	12.4644	100		0.779672	0.734528
850	20	E45	Carbonatitic Melt	Only-Sediment	Sediment	1.4069	0.0149	0.2359	1.48	1.71	40.65	1.1344	0.142	0.0056	47.1151		2.98609	0.0316247	0.500689	3.14124	3.62941	86.2781	2.40772	0.30139	100		0.944699	0.673197
850	20	E45	Carbonatitic Melt	Only-Sediment	Sediment	0.4377	0.0284	0.2011	1.1793	1.441	35.92	1.0877	0.1478	0.0376	40.6389		1.07705	0.0698838	0.494846	2.9019	3.54586	88.3882	2.6765	0.363691	100		0.947126	0.685388
850	20	E45	Carbonatitic Melt	Only-Sediment	Sediment	0.3153	0.0135	0.1801	1.2085	1.1599	43.73	0.8645	0.1155	0.0534	47.8343		0.65915	0.0282224	0.376508	2.52643	2.42483	91.4198	1.80728	0.241459	100		0.964404	0.631157
850	20	E45	Carbonatitic Melt	Only-Sediment	Sediment	0.1453	0.0316	0.0956	1.0057	0.8165	48.13	0.738	0.089	0	51.4034		0.282666	0.0614745	0.18598	1.95649	1.58842	93.6319	1.4357	0.17314	100		0.976937	0.591415
850	20	E45	Carbonatitic Melt	Only-Sediment	Sediment	0.1564	0.0293	0.0653	1.1878	1.0116	45.92	0.9552	0.0878	0.0022	49.6354		0.315098	0.0590305	0.131559	2.39305	2.03806	92.5146	1.92443	0.17689	100		0.970256	0.602923
850	20	E45	Carbonatitic Melt	Only-Sediment	Sediment	0.1334	0.007	0.8031	0.939	0.6199	47.19	0.8687	0.1079	0.0534	50.9277		0.26194	0.013745	1.57694	1.84379	1.21722	92.6608	1.70575	0.211869	100		0.982048	0.540653
850	20	E45	Carbonatitic Melt	Only-Sediment	Sediment	0.2183	0.0022	0.1703	1.0863	0.883	48.07	1.0971	0.1284	0	52.0045		0.419771	0.0042304	0.327472	2.08886	1.69793	92.4343	2.10963	0.246902	100		0.975075	0.591706
850	20	E10	Dolomitic Glass	Peridotite-Sediment Reaction	Harzburgite	0.0512	0	0.0064	4.46	36.5	13.55	0.0199	0.0059	0.0258	55.0629		0.0929846	0	0.0116231	8.09983	66.2878	24.6082	0.0361405	0.010715	100		0.210593	0.93586
800	20	E15	Dolomitic Glass	Peridotite-Sediment Reaction	Harzburgite	0.1096	0.0223	0.0033	3.06	15.56	33.05	0.0226	0.0015	0.0631	52.4228		0.209069	0.0425387	0.00629497	5.83715	29.6817	63.0451	0.043111	0.00286135	100		0.604175	0.900654
800	20	E15	Dolomitic Glass	Peridotite-Sediment Reaction	Lherzolite	8.09	0.0514	0.4985	3.45	20.75	30.96	0.0541	0.0043	0.0658	64.2834		12.5849	0.0799584	0.775472	5.36686	32.2789	48.1617	0.0841586	0.00668913	100		0.517423	0.914698
850	20	E33	Dolomitic Glass	Peridotite-Sediment Reaction	Harzburgite	4.11	0.016	0.0154	2.56	23.04	28.23	0	0.0036	0.0535	58.287		7.05132	0.0274504	0.026421	4.39206	39.5285	48.4328	0	0.00617633	100		0.468224	0.941335
800	20	E15	Dolomitic Glass	Peridotite-Sediment Reaction	Lherzolite-Sediment interface	0.1248	0.0164	0	3.72	21.02	35.35	0.0128	0.0261	0.0201	60.7675		0.205373	0.0269881	0	6.12169	34.5909	58.1725	0.0210639	0.0429506	100		0.547208	0.9097
800	20	E17	Dolomitic Glass	Peridotite-Sediment Reaction	Harzburgite-Sediment Interface	0.299	0	0.0994	3.4	21.82	31.56	0.028	0.0741	0.0643	57.6729		0.518441	0	0.172351	5.89532	37.8341	54.7224	0.0485497	0.128483	100		0.509658	0.919626

## Sheet: Melt trace
T [°C]	P [Kbar]	#	Composition	/ Experiment Type	Li	P	Sc	Ti	V	Cr	Mn	Co	Rb	Sr	Y	Zr	Nb	Ba	La	Ce	Pr	Nd	Sm	Eu	Gd	Tb	Dy	Ho	Er	Tm	Yb	Lu	Hf	Ta	Pb	Th	U		Rb/Sr	Th/La	Th	Th/U	Sr/Ba
800	20	E15	Silicic Melt	Peridotite-Sediment Reaction	59.45	1559.08	10.4	586.08	2.28	20.38	58.66	2.77	551.46	62.33	1.07	148.68	13.81	533.09	1.04	1.51	0	5.61	0	0	0	0	0	0	0	0	0	0.74	3.04	7.14	12.96	3.53	2.31		8.84742	3.39423	3.53	1.52814	0.116922
800	20	E15	Silicic Melt	Peridotite-Sediment Reaction	40.62	355.33	18.45	425.02	5.91	39.14	31.71	5.34	541.18	80.76	2.55	163.05	20.1	556.64	1.15	5.42	1.75	0	0	0	0	0	0	0	0	0.98	0	0	2.72	5.59	6.72	2.71	4.96		6.70109	2.35652	2.71	0.546371	0.145085
800	20	E15	Silicic Melt	Peridotite-Sediment Reaction	45.63	412.01	21.62	516.79	5.31	84.3	41	8.13	411.77	69.92	2.78	163.99	7.68	377.18	0	1.35	0.36	2.08	0	2.42	0	0	0	0.35	3.8	0.33	2.04	0	2.24	5.23	11.57	2.98	4.09		5.88916		2.98	0.728606	0.185376
800	20	E17	Silicic Melt	Peridotite-Sediment Reaction	35.58	334.77	12.25	554.87	6.72	26.23	142.54	3.55	286.78	778.69	3.49	169.1	5.33	1204.96	4.9	3.79	0.87	3.81	1.5	1.36	0	0.7	2.59	0	1.28	0	0	1.02	2.8	2.07	16.16	1.19	1.29		0.368285	0.242857	1.19	0.922481	0.646237
800	20	E17	Silicic Melt	Peridotite-Sediment Reaction	49.88	294	15.65	686.62	16.26	42.21	74.93	3.49	291.78	663.61	1.41	187.97	6.75	1240.52	1.19	2.65	0.2	1.13	0	1.57	1.3	0.81	0	0	0.57	0	1.15	0	3.96	1.43	15.64	1.29	1.57		0.439686	1.08403	1.29	0.821656	0.534945
800	20	E17	Silicic Melt	Peridotite-Sediment Reaction	45.63	261.95	14.54	529.35	14.88	51.77	231.67	5.34	272.45	847.77	7.51	154.17	4.78	1267.3	2.86	4.41	0.82	7.53	2.22	0.3	0	0.15	0.64	0.48	0.95	0	0.95	0	6.33	1.39	22.47	0.89	1.13		0.321373	0.311189	0.89	0.787611	0.668958
800	20	E17	Silicic Melt	Peridotite-Sediment Reaction	40.49	250.36	13.48	480.83	15.23	35.32	189.88	5.84	269.5	789.81	3.76	145.28	5.31	1055.96	4.22	3.21	1.39	3.55	0	0	0	0.29	1.21	0.3	0.45	0.74	4.57	0.15	2.48	1.6	21.82	0.83	1.37		0.341221	0.196682	0.83	0.605839	0.747954
800	20	E17	Silicic Melt	Peridotite-Sediment Reaction	29.8	247.74	12.27	597.76	10.62	35.41	139.53	5.86	255.74	736.82	3.69	150.81	8.41	1097.56	1.53	3.42	0.23	1.34	0	1.3	4.74	0	0	0	0	0	0	0	2.99	2.63	24.93	1.52	1.38		0.347086	0.993464	1.52	1.10145	0.671325
800	20	E17	Silicic Melt	Peridotite-Sediment Reaction	37.62	280.95	12.21	1099.29	13.34	26.94	181.21	4.46	289.86	807.25	3.55	162.48	4.9	1231.93	3.07	5.15	0.67	2.84	0.84	0.67	1.63	1.09	0	0.24	0.36	0	0	0	5.16	1.05	14.5	0.93	1.1		0.359071	0.302932	0.93	0.845455	0.655273
800	20	E17	Silicic Melt	Peridotite-Sediment Reaction	47.07	325.78	17.69	616.28	11.61	63.52	108.2	5.55	285.15	731.33	1.51	193.89	6.87	1189.17	0.61	1.72	0.47	6.04	0	0	3.08	0.22	0	0.23	0.68	0	0	0	6	2.42	17.28	1.51	1.03		0.389906	2.47541	1.51	1.46602	0.614992
800	20	E17	Silicic Melt	Peridotite-Sediment Reaction	37.26	344.1	17.2	537.49	10.81	39.44	102.16	4.62	309.17	666.29	1.62	169.28	3.09	1128.26	1.47	2.1	0.21	4.92	0	0	0	0.2	0	0	0.62	0	1.23	0	5.73	1.48	24.15	1.15	1.89		0.464017	0.782313	1.15	0.608466	0.590547
800	20	E17	Silicic Melt	Peridotite-Sediment Reaction	38.91	276.67	14.83	609.27	14.98	38.9	117.72	5.69	300.74	698.66	2.6	157.91	4.69	1183.26	2.07	2.77	0.45	5.23	6.17	0.41	0	0	0	0.44	2.63	0.85	1.31	1.23	2.91	1.7	25.87	0.24	0.67		0.430453	0.115942	0.24	0.358209	0.590453
800	20	E15	Carbonatitic Melt	Peridotite-Sediment Reaction	20.3	1056.48	12.27	175.08	23.82	21.82	1360.37	13.47	149.12	2210.14	38.06	79.2	2.43	374.36	41.07	38.59	9.34	28.36	1.85	0.49	3.56	0.5	4.21	0.53	5.44	0.42	3.1	0	1.7	3	29.12	1.7	0.64		0.0674708	0.0413927	1.7	2.65625	5.90378
800	20	E17	Carbonatitic Melt	Peridotite-Sediment Reaction	23.81	733.03	11.06	184.24	9.24	27.62	1003.23	4.08	114.99	1967.66	28.66	58.17	1.01	688.89	17.65	19.44	5.87	15.24	4	0	4.58	0.28	4.63	1.16	3.43	0.58	0	0.29	2	0.66	17.73	1.28	0.59		0.05844	0.0725212	1.28	2.16949	2.85628
800	20	E17	Carbonatitic Melt	Peridotite-Sediment Reaction	7.93	8302.32	7.59	89.63	8.59	20.54	926.28	4.44	44.97	1540.64	30.94	20.69	0.76	275.65	10.3	24.79	3.22	15.89	0.76	0.78	0.74	1.05	4.38	0.77	3.24	0.95	1.94	0.54	0.72	0.11	9.63	0.48	0.55		0.0291892	0.0466019	0.48	0.872727	5.58912
800	20	E17	Carbonatitic Melt	Peridotite-Sediment Reaction	4.86	973.5	9.92	35.81	7.57	34.93	904.48	3.67	25.86	1564.22	32.93	11.12	1.1	184.38	12.54	15.51	2.87	10.4	2.89	0.39	4.22	0.9	4.6	0.63	3.41	0.4	3.09	0.41	0.69	0.1	9.69	0.23	0.21		0.0165322	0.0183413	0.23	1.09524	8.48368
800	20	E17	Carbonatitic Melt	Peridotite-Sediment Reaction	4.38	1128.86	7.32	60.84	7.62	22.27	881.14	2.41	28.92	1613.86	35.36	17.29	0.5	252.53	15.45	16.16	3.39	17.88	3.3	0.88	4.49	0.4	3.82	0.96	2.82	0.55	2.45	0.28	1.36	0.4	9.06	0.32	0.39		0.0179198	0.020712	0.32	0.820513	6.39077
800	20	E17	Carbonatitic Melt	Peridotite-Sediment Reaction	7.77	246.44	6.76	66.51	8.46	34.41	998.21	8.39	38.95	1689.41	26.68	21.11	0.77	264.55	13.8	21.96	3.11	16.67	3.03	1.62	1.47	0.63	2.13	1.32	2.92	0	1.94	0.32	0.72	0	9.06	0	0.22		0.0230554			0	6.38598
800	20	E17	Carbonatitic Melt	Peridotite-Sediment Reaction	34.69	248.67	14.03	392.65	13.44	37.9	1015.45	4.43	218.24	2099.31	35.37	106.21	4.24	799.21	14.65	17.78	4.92	14.18	11.16	0.99	5.43	1.29	2.15	0.27	2.46	0	1.59	0.26	7.11	0	13.58	0.59	0.54		0.103958	0.040273	0.59	1.09259	2.62673
800	20	E17	Carbonatitic Melt	Peridotite-Sediment Reaction	23.92	378.37	13.52	305.34	11.37	69.24	924.48	6.9	147.13	2274.05	27.14	82.46	3.74	801.62	18.66	22.54	3.82	17.63	3.47	2.78	3.37	0.6	2.5	1.13	1.11	0.24	2.22	0.12	0.82	0.84	38.97	0.69	0.88		0.0646995	0.0369775	0.69	0.784091	2.83682
850	20	E41	Silicic Melt	Only-Sediment	101.46	220.71	10.43	408.5	64.9	43.05	1382.97	4.89	237.99	622.25	1.16	84.35	0.85	810.92	5.81	8.83	0.63	4.52	0	0	1.02	0	0	0.15	0	0.14	3.27	0	1.93	0.53	15.08	4.14	0.73		0.382467	0.712565	4.14	5.67123	0.767338
850	20	E41	Silicic Melt	Only-Sediment	103.42	239.65	12.51	203.48	3.53	26.65	159.62	3.65	258.61	681.68	1.06	173.51	1.21	934.7	5.56	5.89	1.02	4.15	4.87	0.3	0	0.65	0.64	0.68	0	0.91	0.94	0.15	4.48	0.15	7.01	2.05	0.16		0.379372	0.368705	2.05	12.8125	0.729304
850	20	E41	Silicic Melt	Only-Sediment	152.84	326.08	7.9	332.32	25.23	29.1	537.73	2.73	228.71	728.16	1.96	117.78	0.29	690.71	9.09	43.87	1.32	2.83	0	0	0	0	4.37	0.79	0	0.44	0	0	1.55	0.15	121.91	3.82	0.93		0.314093	0.420242	3.82	4.10753	1.05422
850	20	E41	Silicic Melt	Only-Sediment	26.33	125.87	8.86	134.51	1.39	18	124.77	2.62	266.98	750.72	1.04	118.41	0	898.19	5.06	8.28	0.91	3.9	2.04	0.18	0	0	0	0	1.13	0	0	0	1.54	0	6.07	3.57	0.47		0.355632	0.705534	3.57	7.59574	0.835814
850	20	E41	Silicic Melt	Only-Sediment	43.43	154.8	8.13	116.32	2.86	10.24	68.77	2.43	210.55	623.76	0.51	64.35	0.21	673.86	6.77	8.03	1.38	3.3	0.77	0.41	0	0.1	0	0	0	0.1	3.79	0.44	1.47	0.21	4.78	4.41	0.43		0.33755	0.651403	4.41	10.2558	0.925652
850	20	E41	Silicic Melt	Only-Sediment	32.77	186.35	5.25	1678.04	1.43	17.49	93.18	1.37	204.85	645.43	0.55	53.92	0.54	764.26	3.24	8.18	0.6	4.28	0.5	0.54	0	0.067	0	0	0	0.298	0	0.068	1.14	0	4	3.23	0.28		0.317385	0.996914	3.23	11.5357	0.844516
850	20	E41	Silicic Melt	Only-Sediment	23.22	134.99	4.77	228.34	1.09	12.71	52.04	1.91	207.93	669.69	0.45	43.59	0.78	752.67	5.49	6.68	0.33	2.28	0.44	0	0	0	0	0	0.19	0	0.37	0.28	0.4	0	5.2	3.53	0.37		0.310487	0.642987	3.53	9.54054	0.889752
850	20	E41	Silicic Melt	Only-Sediment	24.21	99.39	5.64	301.51	1.74	16.3	60.25	1.5	204.66	656.47	0.5	48.5	0	793.52	6.27	8.25	0.64	2.11	0.62	0.16	0	0	0	0.087	0	0.304	0	0.084	0.56	0	8.5	2.96	0.42		0.311758	0.472089	2.96	7.04762	0.827289
850	20	E41	Silicic Melt	Only-Sediment	28.11	202.88	7.44	228.28	1.57	20.4	37.66	2.97	184.55	620.53	0.31	59.12	0.19	624.29	6.86	9.81	0.85	4.27	0.71	0.86	0.68	0	1.8	0.1	0	0	0	0.62	1.45	0	6.53	4.92	0.59		0.297407	0.717201	4.92	8.33898	0.993977
850	20	E41	Silicic Melt	Only-Sediment	30.26	234.7	10.23	773.21	1.3	23.79	38.92	2.83	178.22	497.15	0.34	82.17	0.41	508.01	4.96	6.72	0.69	3.68	0	0.61	0.73	0.1	0	0	0	0	0	0	1.39	0	4.85	3.43	0.1		0.358483	0.691532	3.43	34.3	0.978622
850	20	E41	Silicic Melt	Only-Sediment	24.61	320.61	6.79	2217.1	3.29	19.54	63.6	2.94	182.76	568.9	0.62	58.85	9.11	668.26	5.7	9.35	0.95	2.34	0	0.38	0	0.095	0	0	0	0.36	0	0	0.96	1.13	3.84	2.65	0.58		0.321252	0.464912	2.65	4.56897	0.851315
850	20	E41	Silicic Melt	Only-Sediment	25.98	134.42	6.71	589.48	1.41	20.45	38.43	3.07	254.75	622.89	0.18	53.61	0.77	692.57	3	5.99	0.6	2.75	0	0	0	0.22	0	0	0	0	0.67	0.39	1.82	0	7.66	3.37	0.66		0.408981	1.12333	3.37	5.10606	0.899389
850	20	E41	Silicic Melt	Only-Sediment	191.35	471.13	9.72	524.06	39.63	34.11	822.4	4.05	195.44	528.2	0.56	172.63	0.34	521.52	2.78	6.46	0.77	4.41	0	0	1.24	0	0	0.18	0.54	0	0	0	4.11	0.51	13.73	5.06	0.53		0.370011	1.82014	5.06	9.54717	1.01281
